# Supplementary material for: Late date of human arrival to North America: Continental scale differences in stratigraphic integrity of pre-13,000 BP archaeological sites
Source: PLoS One. 2022 Apr 20;17(4):e0264092. doi: 10.1371/journal.pone.0264092 (PMC9020715; doi:10.1371/journal.pone.0264092)
Supplement: S1 File — (TXT) [file pone.0264092.s022.txt]

R Function for Calculation of ASI:
####  ASI Function            ####
####  Todd Surovell           ####
####  surovell@uwyo.edu  ####
####  September 21, 2021 ####
asi<-function(counts){  #this function receives a vector containing the number of artifacts in a series of 
                                     #consecutive levels of equal thickness
	diff<-vector()          #stores change in artifact count between adjacent levels
  	j<-1   #index variable for checking for repeated zero values
  	check<-FALSE
  		while (check==FALSE & j<length(counts)) {  #This loop removes repeated sterile levels 									                   #(consecutive zero values)
  			 if (counts[j]==0 & counts[j+1]==0) {
      				counts<-counts[-j]
      				j<-j-1
    			}
   	 		j<-j+1
    			if (j>=length(counts)) {check==TRUE}
  		}  #end of while loops
    	lvls<-length(counts)
	for (j in 1:(lvls-1)) {  #loop to calculate the sum.go from top level down to next to last
    		diff[j]<-abs(counts[j]-counts[j+1])
  	}
  	mean.bar.gap<-(((mean(diff))))
  	intactness.index<-(mean.bar.gap)/(2*mean(counts[1:lvls]))
  	return(intactness.index)
}

R Code for Vertical Mixing Simulation:
#### Vertical Mixing Simulation  ####
####  Todd Surovell      ####
####  surovell@uwyo.edu  ####
####  September 21, 2021 ####
years.to.run<-18000 #how many years to run
occ.spacing<-2000  #occupation spacing, years between occupations
occupations<-0  #counts occupations during the simulation, initialize as zero
arts.per.occ<-500  #artifacts discarded per occupation
occupation.years<-seq(12500,0,-occ.spacing) #when do occupations happen
total.occs<-length(occupation.years)
movement.rate<-0.0008 #annual rate of movement up or down in meters, symmetrical movement, e.g 
                                     #0.002, 0.0007, .0002 
colours<-vector()  
for (x in 1:total.occs){
  residge<-x%%7
  if (residge==0) {cooler<-rgb(.2275,.1843,.2353,maxColorValue = 1)} #{cooler<-"darkorange3"}
  if (residge==1) {cooler<-rgb(25.5,41.6,56,maxColorValue = 100)} #{cooler<-"cyan 4"}
  if (residge==2) {cooler<-rgb(60.4,53.3,20,maxColorValue = 100)}
  if (residge==3) {cooler<-rgb(42.3,33.7,30.6,maxColorValue = 100)}
  if (residge==5) {cooler<-rgb(49.4,48.2,29.4,maxColorValue = 100)}
  if (residge==4) {cooler<-rgb(80,52.5,22.4,maxColorValue = 100)}
  if (residge==6) {cooler<-rgb(60,49.4,53.7,maxColorValue = 100)}
  colours<-c(colours,rep(cooler,arts.per.occ))
}

total.arts<-length(occupation.years)*arts.per.occ #how many artifacts will be discarded
easting<-rep(0,total.arts)  #Initialize my provenience vectors
elev<-rep(999,total.arts)  #Initialize my provenience vectors
ssn<-rep(9.99,total.arts) #give every artifact a unique catalog number  
occ<-rep(0.9,total.arts)  #store the occupation number from which the artifact derived
artifacts<-data.frame(easting,elev,ssn,occ)   #create a dataframe to store artifact information
yr<-seq(18000,0,-1)  #a vector of years to run the simulation
elevv<-seq(1.8,0,-0.0001)  #sets the depth of the ground surface over time. The last term is the deposition rate in meters
ground<-data.frame(yr,elevv)  #a data frame to store the elevation of the ground surface over time
names(ground)<-c("yr","elev") #give the age depth model data frame normal names
ssn<-1 #initialize the catalog number to begin with No. 1

for (t in years.to.run:0){  #loop to control time
  check<-FALSE   #check variable is used to determine if we are in an occupation year.  default is set to 
		   #FALSE or no
  current.elev<-ground$elev[which(ground$yr==t)]  #get teh current elevation of the ground surface
  for (o in 1:length(occupation.years)){
    if (t==occupation.years[o]) {check<-TRUE} #if we are in an occupation year, set check to TRUE
  }
  if (check==TRUE){ #IF WE ARE IN AN occupation year...
    occupations<-occupations+1  #ADD ONE TO THE VARIABLE "occupations"
    artifacts$easting[((occupations-1)*arts.per.occ+1):((occupations-1)*arts.per.occ+arts.per.occ)]<-runif(arts.per.occ,0,5)  #populate the artifacts dataframe with the right number of eastings in the right rows
    artifacts$elev[((occupations-1)*arts.per.occ+1):((occupations-1)*arts.per.occ+arts.per.occ)]<-current.elev #populate the artifacts dataframe with the right number of elevations in the right rows
    artifacts$occ[((occupations-1)*arts.per.occ+1):((occupations-1)*arts.per.occ+arts.per.occ)]<-occupations  #store the occupation number for those artifacts
    artifacts$ssn[((occupations-1)*arts.per.occ+1):((occupations-1)*arts.per.occ+arts.per.occ)]<-trunc(seq(ssn,ssn+arts.per.occ,1/2))  #gives artifacts paired catalog numbers for tracking refits
    ssn<-ssn+arts.per.occ/2
  }
  
  adj.movement.rate<-(movement.rate*1/(0.777+exp(-3*((2-(artifacts$elev-current.elev))-1.5))))  #adjust movement rate for depth
  artifacts$elev<-artifacts$elev+  (trunc(runif(total.arts,0,2))*2-1)*adj.movement.rate  #randomly move artifacts up or down a number based on depth model
  artifacts$elev[which(artifacts$elev<current.elev)]<-current.elev  #if things move above the current ground surface, put them on the current ground surface
  
}

################end of simulation####################

y<-hist(artifacts$elev,breaks=seq(0,2,0.05),plot=FALSE)$counts #makes a histogram of artifact elevations and saves the counts or the size of the bars
x<-hist(artifacts$elev,breaks=seq(0,2,0.05),plot=FALSE)$mids #saves the middle elevation of the bins

############PLOTS THE BACKPLOT AND THE BAR PLOT
par(mfrow=c(1,2))
plot(artifacts$elev~artifacts$easting,col=colours,xaxs="i",xlim=c(0,5),cex=0.7,pch=16,ylim=c(2,0),las=1,,xaxt="n",bty='n',yaxt='n',xlab="",ylab="Depth (m)")  #backplot colored by occupation
axis(2, at=seq(2.5,0,-0.5),las=1)
occupation.depths<-c(1,1)  #adds horizontal lines to backplot showing original position of occupations
for (x in 1:length(occupation.years)){
  occupation.depths[x]<-ground$elev[which(ground$yr==occupation.years[x])]
  ### the lines below show the original elevations of the occupations and their ages
  lines(c(0,10),c(occupation.depths[x],occupation.depths[x]),lwd=1)
  text(10,occupation.depths[x],labels=paste("Occ.",x,occupation.years[x],"BP"),pos=4,cex=0.7)
}
axis(4,pos=5,at=seq(0,2.5,0.5),las=1,labels=seq(0,22.5,4.5))

barplot(y,horiz=TRUE,las=1,bty="l",ylim=c(40,0),xaxt="n",xaxs="i",space=0, xlim=c(0,300),xlab="Count",ylab="Depth (m)")  #horizontal histogram
axis(2,at=c(0,10,20,30,40),las=1,labels=c(0,0.5,1.0,1.5,2.0),pos=0)
axis(1,pos=40)
